# Supplementary material for: Mapping the complete glycoproteome of virion-derived HIV-1 gp120 provides insights into broadly neutralizing antibody binding
Source: Sci Rep. 2016 Sep 8;6:32956. doi: 10.1038/srep32956 (PMC5015092; doi:10.1038/srep32956)
Supplement: Supplementary Tables S1-S15 [file srep32956-s2.xls]

## Sheet: SUPPLEMENTARY TABLES S1-S15
Mapping the complete glycoproteome of virion-derived HIV-1 gp120 provides insights into broadly neutralizing antibody binding
Maria Panico1, Laura Bouché1, Daniel Binet2, Michael-John O'Connor2, Dinah Rahman1, Poh-Choo Pang1, Kevin Canis1#, Simon J. North1, Ronald C. Desrosiers3, Elena Chertova4, Brandon F. Keele4, Julian Bess, Jr4, Jeffrey D. Lifson4, Stuart M. Haslam1, Anne Dell*1, Howard R. Morris1,2
1Department of Life Sciences, Imperial College London, South Kensington Campus, London, SW7 2AZ, UK
2BioPharmaSpec, Suite 3.1 Lido Medical Centre, St. Saviours Road, Jersey, JE2 7LA, UK
3 Department of Pathology, University of Miami, Miami, Florida, 33136, USA
4AIDS and Cancer Virus Program, Leidos Biomedical Research, Inc., Frederick National Laboratory, Frederick, Maryland, 21702, USA
#Current Address: SGS M-Scan SA, Geneva, Switzerland
*Correspondence should be addressed to Anne Dell (a.dell@imperial.ac.uk)
Supplementary Tables S1-S15. Detailed summary of glycoproteomic site-specific
glycosylation analysis of HIV-1 BAL gp120. The Excel spreadsheet comprises fifteen
individual tabs, labelled with Table S1-Table S15. Within each tab, a summary of the site(s)
of glycosylation covered by the information in that Table is provided at the top of the tab,
with the site(s) listed as sequential numbers (N1-24), as sequential residue numbering with
respect to the BaL sequence and with respect to HXB2CG (see Fig. 5 and Table 1). The
individual experiments carried out and the pertinent analytical conclusions are provided
under sub-headings for each glycosylation site. Note that data from endo H digests showed
that hybrid structures are found at sites N4 and N5, though no definitive compositions could
be proposed. The abbreviations used are – N.O. (not observed), cmC
(carboxymethylcysteine), ox (oxidised, Met or Trp), PNGase (peptide-N-glycosidase), Man
(Mannose), Hex (Hexose), HexNAc (N-acetylhexosamine), NeuAc (N-acetylneuraminic
acid), Fuc (Fucose).

## Sheet: Table S1
Site	Sequential BaL numbering	Relative to HXB2CG	Tryptic Peptide	High Mannose	Hybrid	Complex
N1	N87	N88	87NVTENFNMWK96	Man 6-9
Tryptic data
Observed m/z	Charge	Calculated MW	Possible assignment	Tryptic Peptide (Consensus Asparagine)	Possible Glycosylation		Approx MS Intensity
1055	3	3162	NVTENFNM(ox)WK	T9(N1)	Hex9.HexNAc2	High Man	180
1001	3	3000	NVTENFNM(ox)WK	T9(N1)	Hex8.HexNAc2	High Man	430
947	3	2838	NVTENFNM(ox)WK	T9(N1)	Hex7.HexNAc2	High Man	270
1049.7	3	3146.1	NVTENFNMWK	T9(N1)	Hex9.HexNAc2	High Man	170
995.7	3	2984.1	NVTENFNMWK	T9(N1)	Hex8.HexNAc2	High Man	400
941.7	3	2822.1	NVTENFNMWK	T9(N1)	Hex7.HexNAc2	High Man	220
Endo-H data
Tryptic/EndoH Digest
Observed m/z	Charge	Calculated MW	Possible assignment	Tryptic Peptide (Consensus Asparagine)	Possible Glycosylation		Approx MS Intensity
743.2	2	1484.4	NVTENFNMWK	T9(N1)	HexNAc	High Man	4000
751.2	2	1500.4	NVTENFNM(ox)WK	T9(N1)	HexNAc	High Man	5000
Tryptic/EndoH Digest - Repeat
Observed m/z	Charge	Calculated MW	Possible assignment	Tryptic Peptide (Consensus Asparagine)	Possible Glycosylation		Approx MS Intensity
743.2	2	1484.4	NVTENFNMWK	T9(N1)	HexNAc	High Man	1000
751.2	2	1500.4	NVTENFNM(ox)WK	T9(N1)	HexNAc	High Man	2900
Chymo Subdigest of Tryptic/EndoH Digest
Observed m/z	Charge	Calculated MW	Possible assignment	From Tryptic Peptide (Consensus Asparagine)	Possible Glycosylation		Approx MS Intensity
751.2	2	1500.4	NVTENFNM(ox)WK	T9(N1)	HexNAc	High Man	640
MALDI data
Reduced and carboxymethylated tryptic digest.
Observed m/z	Charge	Calculated MW	Possible assignment	Tryptic Peptide (Consensus Asparagine)	Possible Glycosylation		Approx Intensity
3147	1	3146	NVTENFNMWK	T9(N1)	Hex9.HexNAc2	High Man	20
2985	1	2984	NVTENFNMWK	T9(N1)	Hex8.HexNAc2	High Man	130
2823.1	1	2822.1	NVTENFNMWK	T9(N1)	Hex7.HexNAc2	High Man	40
2661.1	1	2660.1	NVTENFNMWK	T9(N1)	Hex6.HexNAc2	High Man	20
3163.4	1	3162.4	NVTENFNM(ox)WK	T9(N1)	Hex9.HexNAc2	High Man	60
3001.4	1	3000.4	NVTENFNM(ox)WK	T9(N1)	Hex8.HexNAc2	High Man	460
2839.3	1	2838.3	NVTENFNM(ox)WK	T9(N1)	Hex7.HexNAc2	High Man	80
2677.2	1	2676.2	NVTENFNM(ox)WK	T9(N1)	Hex6.HexNAc2	High Man	40
Reduced and carboxymethylated tryptic digest followed by Endo-H
Observed m/z	Charge	Calculated MW	Possible assignment	Tryptic Peptide (Consensus Asparagine)	Possible Glycosylation		Approx Intensity
1485.4	1	1484.4	NVTENFNMWK	T9(N1)	HexNAc	High Man	12000
1501.4	1	1500.4	NVTENFNM(ox)WK	T9(N1)	HexNAc	High Man	20000
1437.4	1	1436.4	NVTENFNM(ox)WK	T9(N1)	HexNAc	High Man	3500
PNGase F Data
Observed m/z	Charge	Calculated MW	Possible assignment	Tryptic Peptide (Consensus Asparagine)	Possible Glycosylation		Approx MS Intensity
642.3	2	1282.6	DVTENFNMWK	T9(N1)	-	-	130
Repeat
Observed m/z	Charge	Calculated MW	Possible assignment	Tryptic Peptide (Consensus Asparagine)	Possible Glycosylation		Approx MS Intensity
N.O.	2	1282.6	DVTENFNMWK	T9(N1)	-	-	N.O.
N.O.	2	1298.6	DVTENFNM(ox)WK	T9(N1)	-	-	N.O.
PNGase A Data
Observed m/z	Charge	Calculated MW	Possible assignment	Tryptic Peptide (Consensus Asparagine)	Possible Glycosylation		Approx MS Intensity
N.O.	2	1282.6	DVTENFNMWK	T9(N1)	-	-	N.O.
650.3	2	1298.6	DVTENFNM(ox)WK	T9(N1)	-	-	120

## Sheet: Table S2
Site	Sequential BaL numbering	Relative to HXB2CG	Tryptic Peptide	High Mannose	Hybrid	Complex
N2	N129	N130	121LTPLCVTLNC TDLR134	Man 6-9		Hex7 HexNAc6 Fuc Hex7 HexNAc6 Hex6 HexNAc5 Fuc Hex6 HexNAc5
Tryptic data
Observed m/z	Charge	Calculated MW	Possible assignment	Tryptic Peptide (Consensus Asparagine)	Possible Glycosylation		Comments	Approx MS Intensity
1181.4	3	3541.2	LTPLcmCVTLNcmCTDLR	T11(N2)	Hex9.HexNAc2	High Man		150
1127.4	3	3379.2	LTPLcmCVTLNcmCTDLR	T11(N2)	Hex8.HexNAc2	High Man		580
1073.4	3	3217.2	LTPLcmCVTLNcmCTDLR	T11(N2)	Hex7.HexNAc2	High Man		220
1019.4	3	3055.2	LTPLcmCVTLNcmCTDLR	T11(N2)	Hex6.HexNAc2	High Man		140
1142	3	3423	LTPLCVTLNCTDLR	T11(N2)	Hex9.HexNAc2	High Man	Intra disulphide bridge	300
1088	3	3261	LTPLCVTLNCTDLR	T11(N2)	Hex8.HexNAc2	High Man	Intra disulphide bridge	630
1034	3	3099	LTPLCVTLNCTDLR	T11(N2)	Hex7.HexNAc2	High Man	Intra disulphide bridge	200
N.O.	3	4176.9	LTPLcmCVTLNcmCTDLR	T11(N2)	Hex7.HexNAc6.Fuc	Complex		N.O.
N.O.	3	4029.9	LTPLcmCVTLNcmCTDLR	T11(N2)	Hex7.HexNAc6	Complex		N.O.
N.O.	3	3664.8	LTPLcmCVTLNcmCTDLR	T11(N2)	Hex6.HexNAc5	Complex		N.O.
N.O.	3	3810.9	LTPLcmCVTLNcmCTDLR	T11(N2)	Hex6.HexNAc5.Fuc	Complex		N.O.
Endo-H data
Tryptic/EndoH Digest
Observed m/z	Charge	Calculated MW	Possible assignment	Tryptic Peptide (Consensus Asparagine)	Possible Glycosylation		Comments	Approx MS Intensity
940.6	2	1879.2	LTPLcmCVTLNcmCTDLR	T11(N2)	HexNAc	High Man		5500
Tryptic/EndoH Digest - Repeat
Observed m/z	Charge	Calculated MW	Possible assignment	Tryptic Peptide (Consensus Asparagine)	Possible Glycosylation		Comments	Approx MS Intensity
940.8	2	1879.6	LTPLcmCVTLNcmCTDLR	T11(N2)	HexNAc	High Man		3000
MALDI data
Reduced and carboxymethylated tryptic digest.
Observed m/z	Charge	Calculated MW	Possible assignment	Tryptic Peptide (Consensus Asparagine)	Possible Glycosylation		Comments	Approx Intensity
3542.7	1	3541.7	LTPLcmCVTLNcmCTDLR	T11(N2)	Hex9.HexNAc2	High Man		9100
3380.6	1	3379.6	LTPLcmCVTLNcmCTDLR	T11(N2)	Hex8.HexNAc2	High Man		31000
3218.6	1	3217.6	LTPLcmCVTLNcmCTDLR	T11(N2)	Hex7.HexNAc2	High Man		10000
3056.5	1	3055.5	LTPLcmCVTLNcmCTDLR	T11(N2)	Hex6.HexNAc2	High Man		5000
3118.4	1	3117.4	cmCVTLNcmCTDLR	T11 L cleavage(N2)	Hex9.HexNAc2	High Man	Mis-cleavage after L	50
2956.4	1	2955.4	cmCVTLNcmCTDLR	T11 L cleavage(N2)	Hex8.HexNAc2	High Man	Mis-cleavage after L	510
2794.4	1	2793.4	cmCVTLNcmCTDLR	T11 L cleavage(N2)	Hex7.HexNAc2	High Man	Mis-cleavage after L	120
2632.2	1	2631.2	cmCVTLNcmCTDLR	T11 L cleavage(N2)	Hex6.HexNAc2	High Man	Mis-cleavage after L	40
4178	1	4177	LTPLcmCVTLNcmCTDLR	T11(N2)	Hex7.HexNAc6.Fuc	Complex		15
4030.9	1	4029.9	LTPLcmCVTLNcmCTDLR	T11(N2)	Hex7.HexNAc6	Complex		80
3665.8	1	3664.8	LTPLcmCVTLNcmCTDLR	T11(N2)	Hex6.HexNAc5	Complex		100
3811.8	1	3810.8	LTPLcmCVTLNcmCTDLR	T11(N2)	Hex6.HexNAc5.Fuc	Complex		40
Reduced and carboxymethylated tryptic digest followed by Endo-H
Observed m/z	Charge	Calculated MW	Possible assignment	Tryptic Peptide (Consensus Asparagine)	Possible Glycosylation		Comments	Approx Intensity
1880.6	1	1879.6	LTPLcmCVTLNcmCTDLR	T11(N2)	HexNAc	High Man		750
4178	1	4177	LTPLcmCVTLNcmCTDLR	T11(N2)	Hex7.HexNAc6.Fuc	Complex	Weak	70
3665.8	1	3664.8	LTPLcmCVTLNcmCTDLR	T11(N2)	Hex6.HexNAc5	Complex	Weak	80
PNGase F Data
Observed m/z	Charge	Calculated MW	Possible assignment	Tryptic Peptide (Consensus Asparagine)	Possible Glycosylation		Comments	Approx MS Intensity
N.O.	2	1677.8	LTPLcmCVTLDcmCTDLR	T11(N2)	-	-		N.O.
Repeat
Observed m/z	Charge	Calculated MW	Possible assignment	Tryptic Peptide (Consensus Asparagine)	Possible Glycosylation		Comments	Approx MS Intensity
N.O.	2	1677.8	LTPLcmCVTLDcmCTDLR	T11(N2)	-	-		N.O.
PNGase A Data
Observed m/z	Charge	Calculated MW	Possible assignment	Tryptic Peptide (Consensus Asparagine)	Possible Glycosylation		Comments	Approx MS Intensity
N.O.	2	1677.8	LTPLcmCVTLDcmCTDLR	T11(N2)	-	-		N.O.

## Sheet: Table S3
Site	Sequential BaL numbering	Relative to HXB2CG	Tryptic Peptide	High Mannose	Hybrid	Complex
N3	N135	N136	135NATSR139			Hex7 HexNAc6 NeuAc2 Fuc Hex7 HexNAc6 NeuAc Fuc Hex6 HexNAc5 NeuAc Fuc
Tryptic data
Observed m/z	Charge	Calculated MW	Possible assignment	Tryptic Peptide (Consensus Asparagine)	Possible Glycosylation		Approx MS Intensity
1210.3	3	3627.9	NATSR	T12(N3)	Hex7.HexNAc6.NeuAc2.Fuc	Complex	780
1113.3	3	3336.9	NATSR	T12(N3)	Hex7.HexNAc6.NeuAc.Fuc	Complex	790
1486.7	2	2971.4	NATSR	T12(N3)	Hex6.HexNAc5.NeuAc.Fuc	Complex	40
Nb.	No High Mannose glycoforms observed for this peptide
Endo-H data
Tryptic/EndoH Digest
Observed m/z	Charge	Calculated MW	Possible assignment	Tryptic Peptide (Consensus Asparagine)	Possible Glycosylation		Approx MS Intensity
1113	3	3336	NATSR	T12(N3)	Hex7.HexNAc6.NeuAc.Fuc	Complex	40
1209.9	3	3626.7	NATSR	T12(N3)	Hex7.HexNAc6.NeuAc2.Fuc	Complex	20
751.2	1	750.2	NATSR	T12(N3)	HexNAc
Tryptic/EndoH Digest - Repeat
Observed m/z	Charge	Calculated MW	Possible assignment	Tryptic Peptide (Consensus Asparagine)	Possible Glycosylation		Approx MS Intensity
N.O.	3	3336	NATSR	T12(N3)	Hex7.HexNAc6.NeuAc.Fuc	Complex	N.O.
N.O.	3	3626.7	NATSR	T12(N3)	Hex7.HexNAc6.NeuAc2.Fuc	Complex	N.O.
N.O.	1	750.2	NATSR	T12(N3)	HexNAc		N.O.
MALDI data
Reduced and carboxymethylated tryptic digest.
Observed m/z	Charge	Calculated MW	Possible assignment	Tryptic Peptide (Consensus Asparagine)	Possible Glycosylation		Approx Intensity
No Data
Reduced and carboxymethylated tryptic digest followed by Endo-H
Observed m/z	Charge	Calculated MW	Possible assignment	Tryptic Peptide (Consensus Asparagine)	Possible Glycosylation		Approx Intensity
N.O.	1	3336.9	NATSR	T12(N3)	Hex7.HexNAc6.NeuAc.Fuc	Complex	N.O.
N.O.	1	3627.9	NATSR	T12(N3)	Hex7.HexNAc6.NeuAc2.Fuc	Complex	N.O.
N.O.	1	2971.4	NATSR	T12(N3)	Hex6.HexNAc5.NeuAc.Fuc	Complex	N.O.
PNGase F Data
Observed m/z	Charge	Calculated MW	Possible assignment	Tryptic Peptide (Consensus Asparagine)	Possible Glycosylation		Approx MS Intensity
N.O.	2	548.2	DATSR	T12(N3)	-	-	N.O.
Repeat
Observed m/z	Charge	Calculated MW	Possible assignment	Tryptic Peptide (Consensus Asparagine)	Possible Glycosylation		Approx MS Intensity
N.O.	2	548.2	DATSR	T12(N3)	-	-	N.O.
PNGase A Data
Observed m/z	Charge	Calculated MW	Possible assignment	Tryptic Peptide (Consensus Asparagine)	Possible Glycosylation		Approx MS Intensity
N.O.	2	548.2	DATSR	T12(N3)	-	-	N.O.

## Sheet: Table S4
Site	Sequential BaL numbering	Relative to HXB2CG	Tryptic Peptide	High Mannose	Hybrid	Complex
N4	N140	N141	140NVTNTTSSSR149	Man 4-9
N5	N143	N141c	140NVTNTTSSSR149	Man 4-9
Tryptic data
Observed m/z	Charge	Calculated MW	Possible assignment	Tryptic Peptide (Consensus Asparagine)	Possible Glycosylation		Comments	Approx MS Intensity
No data
Endo-H data
Tryptic/EndoH Digest
Observed m/z	Charge	Calculated MW	Possible assignment	Tryptic Peptide (Consensus Asparagine)	Possible Glycosylation		Comments	Approx MS Intensity
736.65	2	1471.3	NVTNTTSSSR	T13 (N4 & N5)	HexNAc x2	High Man/Hybrid		40
809.65	2	1617.3	NVTNTTSSSR	T13 (N4 & N5)	HexNAc x2 Fuc	High Man/Hybrid		30
882.6	2	1763.2	NVTNTTSSSR	T13 (N4 & N5)	HexNAc.Fuc x2	Hybrid		280
Tryptic/EndoH Digest - Repeat
Observed m/z	Charge	Calculated MW	Possible assignment	Tryptic Peptide (Consensus Asparagine)	Possible Glycosylation		Comments	Approx MS Intensity
736.65	2	1471.3	NVTNTTSSSR	T13 (N4 & N5)	HexNAc x2	High Man/Hybrid		N.O.
809.65	2	1617.3	NVTNTTSSSR	T13 (N4 & N5)	HexNAc x2 Fuc	High Man/Hybrid		N.O.
882.8	2	1763.6	NVTNTTSSSR	T13 (N4 & N5)	HexNAc.Fuc x2	Hybrid	Weak	30
MALDI data
Reduced and carboxymethylated tryptic digest.
Observed m/z	Charge	Calculated MW	Possible assignment	Tryptic Peptide (Consensus Asparagine)	Possible Glycosylation		Comments	Approx Intensity
No Data
Reduced and carboxymethylated tryptic digest followed by Endo-H
Observed m/z	Charge	Calculated MW	Possible assignment	Tryptic Peptide (Consensus Asparagine)	Possible Glycosylation		Comments	Approx Intensity
No data
PNGase F Data
Observed m/z	Charge	Calculated MW	Possible assignment	Tryptic Peptide (Consensus Asparagine)	Possible Glycosylation		Comments	Approx MS Intensity
534.7	2	1067.4	DVTDTTSSSR	T13 (N4 & N5)	-	-		2900
1060.8	2	2119.6	NVTNTTSSSR	T13 (N4 & N5)	Hex4.HexNAc2	High Man	1 x glycan, 1 x Unoccupied site	90
1142.8	2	2283.6	NVTNTTSSSR	T13 (N4 & N5)	Hex5.HexNAc2	High Man	1 x glycan, 1 x Unoccupied site. Weak	5
1223.8	2	2445.6	NVTNTTSSSR	T13 (N4 & N5)	Hex6.HexNAc2	High Man	2 x glycan, 1 x Unoccupied site. Weak	10
1304.8	2	2607.6	NVTNTTSSSR	T13 (N4 & N5)	Hex7.HexNAc2	High Man	3 x glycan, 1 x Unoccupied site. Weak	5
1385.8	2	2769.6	NVTNTTSSSR	T13 (N4 & N5)	Hex8.HexNAc2	High Man	4 x glycan, 1 x Unoccupied site. Weak	2
1466.8	2	2931.6	NVTNTTSSSR	T13 (N4 & N5)	Hex9.HexNAc2	High Man	5 x glycan, 1 x Unoccupied site. Weak	2
Repeat
Observed m/z	Charge	Calculated MW	Possible assignment	Tryptic Peptide (Consensus Asparagine)	Possible Glycosylation		Comments	Approx MS Intensity
534.7	2	1067.4	DVTDTTSSSR	T13 (N4 & N5)	-	-		1600
N.O.	2	2119.6	NVTNTTSSSR	T13 (N4 & N5)	Hex4.HexNAc2	High Man	1 x glycan, 1 x Unoccupied site	N.O.
N.O.	2	2283.6	NVTNTTSSSR	T13 (N4 & N5)	Hex5.HexNAc2	High Man	1 x glycan, 1 x Unoccupied site	N.O.
N.O.	2	2445.6	NVTNTTSSSR	T13 (N4 & N5)	Hex6.HexNAc2	High Man	1 x glycan, 1 x Unoccupied site	N.O.
N.O.	2	2607.6	NVTNTTSSSR	T13 (N4 & N5)	Hex7.HexNAc2	High Man	1 x glycan, 1 x Unoccupied site	N.O.
N.O.	2	2769.6	NVTNTTSSSR	T13 (N4 & N5)	Hex8.HexNAc2	High Man	1 x glycan, 1 x Unoccupied site	N.O.
N.O.	2	2931.6	NVTNTTSSSR	T13 (N4 & N5)	Hex9.HexNAc2	High Man	1 x glycan, 1 x Unoccupied site	N.O.
PNGase A Data
Data File: HIV-1 gp120 PNGase A 23rdAug13.wiff
Observed m/z	Charge	Calculated MW	Possible assignment	Tryptic Peptide (Consensus Asparagine)	Possible Glycosylation		Comments	Approx MS Intensity
534.7	2	1067.4	DVTDTTSSSR	T13 (N4 & N5)	-	-		25
N.O.	2	2119.6	NVTNTTSSSR	T13 (N4 & N5)	Hex4.HexNAc2	High Man	1 x glycan, 1 x Unoccupied site	N.O.
N.O.	2	2283.6	NVTNTTSSSR	T13 (N4 & N5)	Hex5.HexNAc2	High Man	2 x glycan, 1 x Unoccupied site	N.O.
N.O.	2	2445.6	NVTNTTSSSR	T13 (N4 & N5)	Hex6.HexNAc2	High Man	3 x glycan, 1 x Unoccupied site	N.O.
N.O.	2	2607.6	NVTNTTSSSR	T13 (N4 & N5)	Hex7.HexNAc2	High Man	4 x glycan, 1 x Unoccupied site	N.O.
N.O.	2	2769.6	NVTNTTSSSR	T13 (N4 & N5)	Hex8.HexNAc2	High Man	5 x glycan, 1 x Unoccupied site	N.O.
N.O.	2	2931.6	NVTNTTSSSR	T13 (N4 & N5)	Hex9.HexNAc2	High Man	6 x glycan, 1 x Unoccupied site	N.O.

## Sheet: Table S5
Site	Sequential BaL numbering	Relative to HXB2CG	Tryptic Peptide	High Mannose	Hybrid	Complex
N6	N159	N156	159NCSFNITTGI R169	Man 6-9
N7	N163	N160	159NCSFNITTGI R169	Man 6-9
Tryptic data
Observed m/z	Charge	Calculated MW	Possible assignment	Tryptic Peptide (Consensus Asparagine)	Possible Glycosylation		Comments	Approx MS Intensity
1671.25	3	5010.75	NcmCSFNITTGIR	T15(N6 & N7)	Hex18.HexNac4	High Man	Weak	20
1617.26	3	4848.78	NcmCSFNITTGIR	T15(N6 & N7)	Hex17.HexNac4	High Man		80
1563.26	3	4686.78	NcmCSFNITTGIR	T15(N6 & N7)	Hex16.HexNac4	High Man		60
1509.28	3	4524.84	NcmCSFNITTGIR	T15(N6 & N7)	Hex15.HexNac4	High Man		50
1455.29	3	4362.87	NcmCSFNITTGIR	T15(N6 & N7)	Hex14.HexNac4	High Man		30
1624.3	3	4869.9	NcmCSFNITTGK	T15(N6 & N7)	Hex18.HexNac4	High Man	Weak, I to K sequence change	10
1570.36	3	4708.08	NcmCSFNITTGK	T15(N6 & N7)	Hex17.HexNac4	High Man	I to K sequence change	70
1516.3	3	4545.9	NcmCSFNITTGK	T15(N6 & N7)	Hex16.HexNac4	High Man	I to K sequence change	70
1462.3	3	4383.9	NcmCSFNITTGK	T15(N6 & N7)	Hex15.HexNac4	High Man	I to K sequence change	60
1408.3	3	4221.9	NcmCSFNITTGK	T15(N6 & N7)	Hex14.HexNac4	High Man	I to K sequence change	30
Endo-H data
Tryptic/EndoH Digest
Observed m/z	Charge	Calculated MW	Possible assignment	Tryptic Peptide (Consensus Asparagine)	Possible Glycosylation		Comments	Approx MS Intensity
743.6	2	1485.2	NcmCSFNITTGIR	T15(N6 & N7)	HexNAc	High Man + Unoccupied		150
845.1	2	1688.2	NcmCSFNITTGIR	T15(N6 & N7)	HexNAc x2	High Man		3500
673.2	2	1344.4	NcmCSFNITTGK	T15(N6 & N7)	HexNAc	High Man + Unoccupied	I to K sequence change	320
774.6	2	1547.2	NcmCSFNITTGK	T15(N6 & N7)	HexNAc x2	High Man	I to K sequence change	4000
Tryptic/EndoH Digest - Repeat
Observed m/z	Charge	Calculated MW	Possible assignment	Tryptic Peptide (Consensus Asparagine)	Possible Glycosylation		Comments	Approx MS Intensity
743.6	2	1485.2	NcmCSFNITTGIR	T15(N6 & N7)	HexNAc	High Man + Unoccupied		80
845.3	2	1688.6	NcmCSFNITTGIR	T15(N6 & N7)	HexNAc x2	High Man		1500
673.2	2	1344.4	NcmCSFNITTGK	T15(N6 & N7)	HexNAc	High Man + Unoccupied	I to K sequence change	120
774.6	2	1547.2	NcmCSFNITTGK	T15(N6 & N7)	HexNAc x2	High Man	I to K sequence change	600
MALDI data
Reduced and carboxymethylated tryptic digest.
Observed m/z	Charge	Calculated MW	Possible assignment	Tryptic Peptide (Consensus Asparagine)	Possible Glycosylation		Comments	Approx Intensity
4365	1	4364	NcmCSFNITTGIR	T15(N6 & N7)	Hex14.HexNac4	High Man		220
4527	1	4526	NcmCSFNITTGIR	T15(N6 & N7)	Hex15.HexNac4	High Man		140
4689.1	1	4688.1	NcmCSFNITTGIR	T15(N6 & N7)	Hex16.HexNac4	High Man		640
4851.1	1	4850.1	NcmCSFNITTGIR	T15(N6 & N7)	Hex17.HexNac4	High Man		840
5013.3	1	5012.3	NcmCSFNITTGIR	T15(N6 & N7)	Hex18.HexNac4	High Man		20
Reduced and carboxymethylated tryptic digest followed by Endo-H
Observed m/z	Charge	Calculated MW	Possible assignment	Tryptic Peptide (Consensus Asparagine)	Possible Glycosylation		Comments	Approx Intensity
1486.2	1	1485.2	NcmCSFNITTGIR	T15(N6 & N7)	HexNAc	High Man + Unoccupied		1100
1689.7	1	1688.7	NcmCSFNITTGIR	T15(N6 & N7)	HexNAc x2	High Man		24000
1345.8	1	1344.4	NcmCSFNITTGK	T15(N6 & N7)	HexNAc	High Man + Unoccupied	I to K sequence change, Weak	120
N.O.	1	1547.2	NcmCSFNITTGK	T15(N6 & N7)	HexNAc x2	High Man	I to K sequence change	N.O.
PNGase F Data
Observed m/z	Charge	Calculated MW	Possible assignment	Tryptic Peptide (Consensus Asparagine)	Possible Glycosylation		Comments	Approx MS Intensity
N.O.	2	1284.6	DcmCSFDITTGIR	T15(N6 & N7)	-	-		N.O.
N.O.	2	1143.6	DcmCSFDITTGK	T15(N6 & N7)	-	-		N.O.
Repeat
Observed m/z	Charge	Calculated MW	Possible assignment	Tryptic Peptide (Consensus Asparagine)	Possible Glycosylation		Comments	Approx MS Intensity
N.O.	2	1284.6	DcmCSFDITTGIR	T15(N6 & N7)	-	-		N.O.
N.O.	2	1143.6	DcmCSFDITTGK	T15(N6 & N7)	-	-		N.O.
PNGase A Data
Observed m/z	Charge	Calculated MW	Possible assignment	Tryptic Peptide (Consensus Asparagine)	Possible Glycosylation		Comments	Approx MS Intensity
N.O.	2	1284.6	DcmCSFDITTGIR	T15(N6 & N7)	-	-		N.O.
N.O.	2	1143.6	DcmCSFDITTGK	T15(N6 & N7)	-	-		N.O.

## Sheet: Table S6
Site	Sequential BaL numbering	Relative to HXB2CG	Tryptic Peptide	High Mannose	Hybrid	Complex
N8	N200	N197	196LISCNTSVIT QACPK210		Hex6 HexNAc3 NeuAc Hex5 HexNAc3 NeuAc Fuc Hex5 HexNAc3 NeuAc	Hex5 HexNAc4 Fuc Hex6 HexNAc5 Fuc Hex6 HexNAc5 Fuc2
Tryptic data
Observed m/z	Charge	Calculated MW	Possible assignment	Tryptic Peptide (Consensus Asparagine)	Possible Glycosylation		Comments	Approx MS Intensity
892.352	4	3565.41	LIScmCNTSVITQAcmCPK	T20 (N8)	Hex6.HexNAc3.NeuAc	Hybrid		170
888.368	4	3549.47	LIScmCNTSVITQAcmCPK	T20 (N8)	Hex5.HexNAc3.NeuAc.Fuc	Hybrid		170
851.852	4	3403.41	LIScmCNTSVITQAcmCPK	T20 (N8)	Hex5.HexNAc3.NeuAc	Hybrid		150
N.O.	4	3461.6	LIScmCNTSVITQAcmCPK	T20 (N8)	Hex5.HexNAc4.Fuc	Complex		N.O.
N.O.	4	3826.4	LIScmCNTSVITQAcmCPK	T20 (N8)	Hex6.HexNAc5.Fuc	Complex		N.O.
N.O.	4	3972.8	LIScmCNTSVITQAcmCPK	T20 (N8)	Hex6.HexNAc5.Fuc2	Complex		N.O.
Endo-H data
Tryptic/EndoH Digest
Observed m/z	Charge	Calculated MW	Possible assignment	Tryptic Peptide (Consensus Asparagine)	Possible Glycosylation		Comments	Approx MS Intensity
1021.6	2	2041.2	LIScmCNTSVITQAcmCPK	T20 (N8)	HexNAc.Fuc	Hybrid		910
948.6	2	1895.2	LIScmCNTSVITQAcmCPK	T20 (N8)	HexNAc	Hybrid		380
N.O.	4	3461.6	LIScmCNTSVITQAcmCPK	T20 (N8)	Hex5.HexNAc4.Fuc	Complex		N.O.
N.O.	4	3826.4	LIScmCNTSVITQAcmCPK	T20 (N8)	Hex6.HexNAc5.Fuc	Complex		N.O.
N.O.	4	3972.8	LIScmCNTSVITQAcmCPK	T20 (N8)	Hex6.HexNAc5.Fuc2	Complex		N.O.
Tryptic/EndoH Digest - Repeat
Observed m/z	Charge	Calculated MW	Possible assignment	Tryptic Peptide (Consensus Asparagine)	Possible Glycosylation		Comments	Approx MS Intensity
1021.8	2	2041.6	LIScmCNTSVITQAcmCPK	T20 (N8)	HexNAc.Fuc	Hybrid		2800
948.8	2	1895.6	LIScmCNTSVITQAcmCPK	T20 (N8)	HexNAc	Hybrid		1800
866.4	4	3461.6	LIScmCNTSVITQAcmCPK	T20 (N8)	Hex5.HexNAc4.Fuc	Complex
957.6	4	3826.4	LIScmCNTSVITQAcmCPK	T20 (N8)	Hex6.HexNAc5.Fuc	Complex
994.2	4	3972.8	LIScmCNTSVITQAcmCPK	T20 (N8)	Hex6.HexNAc5.Fuc2	Complex
Chymo Subdigest of Tryptic/EndoH Digest
Observed m/z	Charge	Calculated MW	Possible assignment	From Tryptic Peptide (Consensus Asparagine)	Possible Glycosylation		Comments	Approx MS Intensity
965.5	2	1929	IScmCNTSVITQAcmCPK	T20 (N8)	HexNAc.Fuc	Hybrid	Weak	40
MALDI data
Reduced and carboxymethylated tryptic digest.
Observed m/z	Charge	Calculated MW	Possible assignment	Tryptic Peptide (Consensus Asparagine)	Possible Glycosylation		Comments	Approx Intensity
3462.5	1	3461.5	LIScmCNTSVITQAcmCPK	T20 (N8)	Hex5.HexNAc4.Fuc	Complex		10
3827.5	1	3826.5	LIScmCNTSVITQAcmCPK	T20 (N8)	Hex6.HexNAc5.Fuc	Complex		10
3849.7	1	3848.7	LIScmCNTSVITQAcmCPK	T20 (N8)	Hex6.HexNAc5.Fuc	Complex	Sodiated	20
3973.8	1	3972.8	LIScmCNTSVITQAcmCPK	T20 (N8)	Hex6.HexNAc5.Fuc2	Complex		5
3995.8	1	3994.8	LIScmCNTSVITQAcmCPK	T20 (N8)	Hex6.HexNAc5.Fuc2	Complex	Sodiated	20
Reduced and carboxymethylated tryptic digest followed by Endo-H
Observed m/z	Charge	Calculated MW	Possible assignment	Tryptic Peptide (Consensus Asparagine)	Possible Glycosylation		Comments	Approx Intensity
2042.2	1	2041.2	LIScmCNTSVITQAcmCPK	T20 (N8)	HexNAc.Fuc	Hybrid		1000
1896.2	1	1895.2	LIScmCNTSVITQAcmCPK	T20 (N8)	HexNAc	Hybrid		800
3462.5	1	3461.5	LIScmCNTSVITQAcmCPK	T20 (N8)	Hex5.HexNAc4.Fuc	Complex		80
3827.6	1	3826.6	LIScmCNTSVITQAcmCPK	T20 (N8)	Hex6.HexNAc5.Fuc	Complex		80
PNGase F Data
Observed m/z	Charge	Calculated MW	Possible assignment	Tryptic Peptide (Consensus Asparagine)	Possible Glycosylation		Comments	Approx MS Intensity
847.9	2	1695.8	LIScmCDTSVITQAcmCPK	T20 (N8)	-	-		800
Repeat
Observed m/z	Charge	Calculated MW	Possible assignment	Tryptic Peptide (Consensus Asparagine)	Possible Glycosylation		Comments	Approx MS Intensity
N.O.	2	1695.8	LIScmCDTSVITQAcmCPK	T20 (N8)	-	-		N.O.
PNGase A Data
Observed m/z	Charge	Calculated MW	Possible assignment	Tryptic Peptide (Consensus Asparagine)	Possible Glycosylation		Comments	Approx MS Intensity
847.9	2	1695.8	LIScmCDTSVITQAcmCPK	T20 (N8)	-	-		50

## Sheet: Table S7
Site	Sequential BaL numbering	Relative to HXB2CG	Tryptic Peptide	High Mannose	Hybrid	Complex
N9	N244	N241	240GPCSNVSTVQ CTHGIRPVVS259 260TQLLLNGSLA EEEVVIR276	Man 6-9
N10	N262	N262	240GPCSNVSTVQ CTHGIRPVVS259 260TQLLLNGSLA EEEVVIR276	Man 6-9
Tryptic data
Observed m/z	Charge	Calculated MW	Possible assignment	Tryptic Peptide (Consensus Asparagine)	Possible Glycosylation		Comments	Approx MS Intensity
No data
Endo-H data
Tryptic/EndoH Digest
Observed m/z	Charge	Calculated MW	Possible assignment	Tryptic Peptide (Consensus Asparagine)	Possible Glycosylation		Comments	Approx MS Intensity
826.1	2	1650.2	GPcmCSNVSTVQcmCTH	T26 H cleavage (N9)	HexNAc	High Man	Mis-cleavage at H	720
659.8	3	1976.4	GPcmCSNVSTVQcmCTHGIR	T26 RP cleavage (N9)	HexNAc	High Man	Mis-cleavage between R/P	1180
1107.4	4	4425.6	GPcmCSNVSTVQcmCTHGIRPVVSTQLLLNGSLAEEEVVIR	T26 (N9 & N10)	HexNAc x2	High Man		700
Tryptic/EndoH Digest - Repeat
Observed m/z	Charge	Calculated MW	Possible assignment	Tryptic Peptide (Consensus Asparagine)	Possible Glycosylation		Comments	Approx MS Intensity
826.2	2	1650.4	GPcmCSNVSTVQcmCTH	T26 H cleavage (N9)	HexNAc	High Man	Mis-cleavage at H	50
659.9	3	1976.7	GPcmCSNVSTVQcmCTHGIR	T26 RP cleavage (N9)	HexNAc	High Man	mis-cleavage between R/P	50
1107.6	4	4426.4	GPcmCSNVSTVQcmCTHGIRPVVSTQLLLNGSLAEEEVVIR	T26 (N9 & N10)	HexNAc x2	High Man		50
Chymo Subdigest of Tryptic/EndoH Digest
Observed m/z	Charge	Calculated MW	Possible assignment	Tryptic Peptide (Consensus Asparagine)	Possible Glycosylation		Comments	Approx MS Intensity
901.4	3	2701.2	GPcmCSNVSTVQcmCTHGIRPVVSTQL	T26 (N9)	HexNAc	High man		400
MALDI data
Reduced and carboxymethylated tryptic digest.
Observed m/z	Charge	Calculated MW	Possible assignment	Tryptic Peptide (Consensus Asparagine)	Possible Glycosylation		Comments	Approx Intensity
7913.1	1	7912.1	GPcmCSNVSTVQcmCTHGIRPVVSTQLLLNGSLAEEEVVIR	T26 (N9 & N10)	Hex19.HexNAc4	High man	2 sites of high mannose (possibly Man9, Man10)	31000
7752.5	1	7751.5	GPcmCSNVSTVQcmCTHGIRPVVSTQLLLNGSLAEEEVVIR	T26 (N9 & N10)	Hex18.HexNAc4	High man	2 sites of high mannose (possibly Man9, Man9)	91000
7590	1	7589	GPcmCSNVSTVQcmCTHGIRPVVSTQLLLNGSLAEEEVVIR	T26 (N9 & N10)	Hex17.HexNAc4	High man	2 sites of high mannose (possibly Man8, Man9)	91000
7430.7	1	7429.7	GPcmCSNVSTVQcmCTHGIRPVVSTQLLLNGSLAEEEVVIR	T26 (N9 & N10)	Hex16.HexNAc4	High man	2 sites of high mannose (possibly Man8, Man8)	66000
7268.9	1	7267.9	GPcmCSNVSTVQcmCTHGIRPVVSTQLLLNGSLAEEEVVIR	T26 (N9 & N10)	Hex15.HexNAc4	High man	2 sites of high mannose (possibly Man7, Man8	35000
7107	1	7106	GPcmCSNVSTVQcmCTHGIRPVVSTQLLLNGSLAEEEVVIR	T26 (N9 & N10)	Hex14.HexNAc4	High man	2 sites of high mannose (possibly Man7, Man7)	1800
6945	1	6944	GPcmCSNVSTVQcmCTHGIRPVVSTQLLLNGSLAEEEVVIR	T26 (N9 & N10)	Hex13.HexNAc4	High man	2 sites of high mannose (possibly Man6, Man7)	13000
6782.3	1	6781.3	GPcmCSNVSTVQcmCTHGIRPVVSTQLLLNGSLAEEEVVIR	T26 (N9 & N10)	Hex12.HexNAc4	High man	2 sites of high mannose (possibly Man6, Man6)	880
3639.6	1	3638.6	GPcmCSNVSTVQcmCTHGIR	T26 RP cleavage (N9)	Hex9.HexNAc2	High man		3500
3477.5	1	3476.5	GPcmCSNVSTVQcmCTHGIR	T26 RP cleavage (N9)	Hex8.HexNAc2	High man		4100
3315.5	1	3314.5	GPcmCSNVSTVQcmCTHGIR	T26 RP cleavage (N9)	Hex7.HexNAC2	High man		640
3153.4	1	3152.4	GPcmCSNVSTVQcmCTHGIR	T26 RP cleavage (N9)	Hex6.HexNAc2	High man		110
3455.6	1	3454.6	LNGSLAEEEVVIR	T26 L cleavage (N10)	Hex10.HexNAc2	High man		20
3293.6	1	3292.6	LNGSLAEEEVVIR	T26 L cleavage (N10)	Hex9.HexNAc2	High man		20
4293.2	1	4292.2	PVVSTQLLLNGSLAEEEVVIR	T26 RP cleavage (N10)	Hex10.HexNAc2	High man		480
4131.1	1	4130.1	PVVSTQLLLNGSLAEEEVVIR	T26 RP cleavage (N10)	Hex9.HexNAc2	High man		5300
3969	1	3968	PVVSTQLLLNGSLAEEEVVIR	T26 RP cleavage (N10)	Hex8.HexNAc2	High man		290
Reduced and carboxymethylated tryptic digest followed by Endo-H
Observed m/z	Charge	Calculated MW	Possible assignment	Tryptic Peptide (Consensus Asparagine)	Possible Glycosylation		Comments	Approx Intensity
1651.9	1	1650.9	GPcmCSNVSTVQcmCTH	T26 H cleavage (N9)	HexNAc	High Man	mis-cleavage at H	380
1977.9	1	1976.9	GPcmCSNVSTVQcmCTHGIR	T26 RP cleavage (N9)	HexNAc	High Man	mis-cleavage between R/P	1570
4426.6	1	4425.6	GPcmCSNVSTVQcmCTHGIRPVVSTQLLLNGSLAEEEVVIR	T26 (N9 & N10)	HexNAc x2	High Man	Weak	40
PNGase F Data
Observed m/z	Charge	Calculated MW	Possible assignment	Tryptic Peptide (Consensus Asparagine)	Possible Glycosylation		Comments	Approx MS Intensity
N.O.	3	4023	GPcmCSDVSTVQcmCTHGIRPVVSTQLLLDGSLAEEEVVIR	T26 (N9 & N10)	-	-		N.O.
PNGase A Data
Observed m/z	Charge	Calculated MW	Possible assignment	Tryptic Peptide (Consensus Asparagine)	Possible Glycosylation		Comments	Approx MS Intensity
N.O.	3	4023	GPcmCSDVSTVQcmCTHGIRPVVSTQLLLDGSLAEEEVVIR	T26 (N9 & N10)	-	-		N.O.

## Sheet: Table S8
Site	Sequential BaL numbering	Relative to HXB2CG	Tryptic Peptide	High Mannose	Hybrid	Complex
N11	N279	N276	277SENFTNNAK285	Man 5-9	Hex6 HexNAc3 NeuAc Fuc Hex6 HexNAc3 NeuAc Hex5 HexNAc3 NeuAc Hex6 HexNAc3
Tryptic data
Observed m/z	Charge	Calculated MW	Possible assignment	Tryptic Peptide (Consensus Asparagine)	Possible Glycosylation		Approx MS Intensity
1444.8	2	2887.6	SENFTNNAK	T27(N11)	Hex9.HexNAc2	High Man	240
1363.8	2	2725.6	SENFTNNAK	T27(N11)	Hex8.HexNAc2	High Man	300
1282.8	2	2563.6	SENFTNNAK	T27(N11)	Hex7.HexNAc2	High Man	910
1201.8	2	2401.6	SENFTNNAK	T27(N11)	Hex6.HexNAc2	High Man	1140
1120.8	2	2239.6	SENFTNNAK	T27(N11)	Hex5.HexNAc2	High Man	270
1015.04	3	3042.11	SENFTNNAK	T27 (N11)	Hex6.HexNAc3.NeuAc.Fuc	Hybrid	80
966.353	3	2896.06	SENFTNNAK	T27 (N11)	Hex6.HexNAc3.NeuAc	Hybrid	90
912.353	3	2734.06	SENFTNNAK	T27 (N11)	Hex5.HexNAc3.NeuAc	Hybrid	80
869.34	3	2605.02	SENFTNNAK	T27 (N11)	Hex6.HexNAc3	Hybrid	120
Endo-H data
Tryptic/EndoH Digest
Observed m/z	Charge	Calculated MW	Possible assignment	Tryptic Peptide (Consensus Asparagine)	Possible Glycosylation		Approx MS Intensity
614.2	2	1226.4	SENFTNNAK	T27(N11)	HexNAc	High Man/ Hybrid	3000
687.2	2	1372.4	SENFTNNAK	T27(N11)	HexNAc.Fuc	Hybrid	180
Tryptic/EndoH Digest - Repeat
Observed m/z	Charge	Calculated MW	Possible assignment	Tryptic Peptide (Consensus Asparagine)	Possible Glycosylation		Approx MS Intensity
614.2	2	1226.4	SENFTNNAK	T27(N11)	HexNAc	High Man/ Hybrid	2470
687.2	2	1372.4	SENFTNNAK	T27(N11)	HexNAc.Fuc	Hybrid	335
MALDI data
Reduced and carboxymethylated tryptic digest.
Observed m/z	Charge	Calculated MW	Possible assignment	Tryptic Peptide (Consensus Asparagine)	Possible Glycosylation		Approx Intensity
2735.2	1	2734.2	SENFTNNAK	T27(N11)	Hex5.HexNAc3.NeuAc	Hybrid	20
2898.4	1	2897.4	SENFTNNAK	T27(N11)	Hex6.HexNAc3.NeuAc	Hybrid	10
Reduced and carboxymethylated tryptic digest followed by Endo-H
Observed m/z	Charge	Calculated MW	Possible assignment	Tryptic Peptide (Consensus Asparagine)	Possible Glycosylation		Approx Intensity
1227.4	1	1226.4	SENFTNNAK	T27(N11)	HexNAc	High Man/ Hybrid	17000
1373.4	1	1372.4	SENFTNNAK	T27(N11)	HexNAc.Fuc	Hybrid	400
PNGase F Data
Observed m/z	Charge	Calculated MW	Possible assignment	Tryptic Peptide (Consensus Asparagine)	Possible Glycosylation		Approx MS Intensity
513.2	2	1024.4	SEDFTNNAK	T27(N11)	-	-	2800
Repeat
Observed m/z	Charge	Calculated MW	Possible assignment	Tryptic Peptide (Consensus Asparagine)	Possible Glycosylation		Approx MS Intensity
513.2	2	1024.4	SEDFTNNAK	T27(N11)	-	-	1300
PNGase A Data
Observed m/z	Charge	Calculated MW	Possible assignment	Tryptic Peptide (Consensus Asparagine)	Possible Glycosylation		Approx MS Intensity
513.1	2	1024.2	SEDFTNNAK	T27(N11)	-	-	3400

## Sheet: Table S9
Site	Sequential BaL numbering	Relative to HXB2CG	Tryptic Peptide	High Mannose	Hybrid	Complex
N12	N292	N289	286IIIVQLNESV EINCTRPNNN305 306TR307	Man 6-9	Hex5 HexNAc3 Hex6 HexNAc3 Hex5 HexNAc3 NeuAc Hex6 HexNAc3 NeuAc
N13	N298	N295	286IIIVQLNESV EINCTRPNNN305 306TR307	Man 6-9	Hex5 HexNAc3 Hex6 HexNAc3 Hex5 HexNAc3 NeuAc Hex6 HexNAc3 NeuAc
N14	N304	N301	286IIIVQLNESV EINCTRPNNN305 306TR307	Man 6-9	Hex5 HexNAc3 Hex6 HexNAc3 Hex5 HexNAc3 NeuAc Hex6 HexNAc3 NeuAc
Tryptic data
Observed m/z	Charge	Calculated MW	Possible assignment	Tryptic Peptide (Consensus Asparagine)	Possible Glycosylation		Comments	Approx MS Intensity
1553.4	5	7762	IIIVQLNESVEINcmCTRPNNNTR	T28 (N12 & N13 & N14)	(Hex6.HexNAc3.NeuAc) + (Hex6.HexNAc3.NeuAc) + (Hex5.HexNAc3)	Hybrid		20
1553.4	5	7762	IIIVQLNESVEINcmCTRPNNNTR	T28 (N12 & N13 & N14)	(Hex6.HexNAc3.NeuAc) + (Hex5.HexNAc3.NeuAc) + (Hex5.HexNAc3.NeuAc)	Hybrid		20
1521.1	5	7600.5	IIIVQLNESVEINcmCTRPNNNTR	T28 (N12 & N13 & N14)	(Hex6.HexNAc3.NeuAc) + (Hex5.HexNAc3.NeuAc) + (Hex6.HexNAc3)	Hybrid		30
1527.6	5	7633	IIIVQLNESVEINcmCTRPNNNTR	T28 (N12 & N13 & N14)	(Hex6.HexNAc3.NeuAc) + (Hex6.HexNAc3) + (Hex6.HexNAc3)	Hybrid	Weak	5
1488.6	5	7438	IIIVQLNESVEINcmCTRPNNNTR	T28 (N12 & N13 & N14)	(Hex5.HexNAc3.NeuAc) + (Hex5.HexNAc3.NeuAc) + (Hex5.HexNAc3)	Hybrid		10
Endo-H data
Glu-C Subdigest of Tryptic/EndoH Digest
Observed m/z	Charge	Calculated MW	Possible assignment	Tryptic Peptide (Consensus Asparagine)	Possible Glycosylation		Comments	Approx MS Intensity
572.8	2	1143.6	IIIVQLNE	T28 (N12)	HexNAc	High Man		1200
883.9	2	1765.8	INcmCTRPNNNTR	T28 (N13 & N14)	HexNAc x2	High Man		1000
MALDI data
Reduced and carboxymethylated tryptic digest.
Observed m/z	Charge	Calculated MW	Possible assignment	Tryptic Peptide (Consensus Asparagine)	Possible Glycosylation		Comments	Approx MS Intensity
8026.3	1	8025.3	IIIVQLNESVEINcmCTRPNNNTR	T28 (N12 & N13 & N14)	Hex26.HexNac6	High Man	3 sites of high mannose (Man8, Man9 + Man9)	54000
7864.7	1	7863.7	IIIVQLNESVEINcmCTRPNNNTR	T28 (N12 & N13 & N14)	Hex25.HexNac6	High Man	3 sites of high mannose (Man8, Man8 + Man9)	68000
7702	1	7701	IIIVQLNESVEINcmCTRPNNNTR	T28 (N12 & N13 & N14)	Hex24.HexNac6	High Man	3 sites of high mannose (Man8, Man8 + Man8)	71000
7540.9	1	7539.9	IIIVQLNESVEINcmCTRPNNNTR	T28 (N12 & N13 & N14)	Hex23.HexNac6	High Man	3 sites of high mannose (Man7, Man8 + Man8)	50000
7378.5	1	7377.5	IIIVQLNESVEINcmCTRPNNNTR	T28 (N12 & N13 & N14)	Hex22.HexNac6	High Man	3 sites of high mannose (Man7, Man7 + Man8)	28000
4016.2	2	8030.4	IIIVQLNESVEINcmCTRPNNNTR	T28 (N12 & N13 & N14)	Hex26.HexNac6	High Man	3 sites of high mannose (Man8, Man9 + Man9)	20
3935.2	2	7868.4	IIIVQLNESVEINcmCTRPNNNTR	T28 (N12 & N13 & N14)	Hex25.HexNac6	High Man	3 sites of high mannose (Man8, Man8 + Man9)	70
3854.2	2	7706.4	IIIVQLNESVEINcmCTRPNNNTR	T28 (N12 & N13 & N14)	Hex24.HexNac6	High Man	3 sites of high mannose (Man8, Man8 + Man8)	70
3773.6	2	7545.2	IIIVQLNESVEINcmCTRPNNNTR	T28 (N12 & N13 & N14)	Hex23.HexNac6	High Man	3 sites of high mannose (Man7, Man8 + Man8)	40
3692.6	2	7383.2	IIIVQLNESVEINcmCTRPNNNTR	T28 (N12 & N13 & N14)	Hex22.HexNac6	High Man	3 sites of high mannose (Man7, Man7 + Man8)	20
Reduced and carboxymethylated tryptic digest followed by Endo-H
Observed m/z	Charge	Calculated MW	Possible assignment	Tryptic Peptide (Consensus Asparagine)	Possible Glycosylation		Comments	Approx Intensity
3207.5	1	3206.5	IIIVQLNESVEINcmCTRPNNNTR	T28 (N12 & N13 & N14)	HexNAc x 3	High Man		280
PNGase F Data
Observed m/z	Charge	Calculated MW	Possible assignment	Tryptic Peptide (Consensus Asparagine)	Possible Glycosylation		Comments	Approx MS Intensity
1301.2	2	2600.4	IIIVQLNESVEINcmCTRPNNNTR	T28 (N12 & N13 & N14)	-	-		N.O.
PNGase A Data
Observed m/z	Charge	Calculated MW	Possible assignment	Tryptic Peptide (Consensus Asparagine)	Possible Glycosylation		Comments	Approx MS Intensity
N.O.	2	2600.4	IIIVQLNESVEINcmCTRPNNNTR	T28 (N12 & N13 & N14)	-	-		N.O.

[truncated: 6 more sheets: Table S10, Table S11, Table S12, Table S13, Table S14, Table S15]
