# Supplementary material for: Mapping the complete glycoproteome of virion-derived HIV-1 gp120 provides insights into broadly neutralizing antibody binding
Source: Sci Rep. 2016 Sep 8;6:32956. doi: 10.1038/srep32956 (PMC5015092; doi:10.1038/srep32956)
Supplement: Supplementary Table S16 [file srep32956-s3.xls]

## Sheet: TITLE
Mapping the complete glycoproteome of virion-derived HIV-1 gp120 provides insights into broadly neutralizing antibody binding
Maria Panico1, Laura Bouché1, Daniel Binet2, Michael-John O'Connor2, Dinah Rahman1, Poh-Choo Pang1, Kevin Canis1#, Simon J. North1, Ronald C. Desrosiers3, Elena Chertova4, Brandon F. Keele4, Julian Bess, Jr4, Jeffrey D. Lifson4, Stuart M. Haslam1, Anne Dell*1, Howard R. Morris1,2
1Department of Life Sciences, Imperial College London, South Kensington Campus, London, SW7 2AZ, UK
2BioPharmaSpec, Suite 3.1 Lido Medical Centre, St. Saviours Road, Jersey, JE2 7LA, UK
3 Department of Pathology, University of Miami, Miami, Florida, 33136, USA
4AIDS and Cancer Virus Program, Leidos Biomedical Research, Inc., Frederick National Laboratory, Frederick, Maryland, 21702, USA
#Current Address: SGS M-Scan SA, Geneva, Switzerland
*Correspondence should be addressed to Anne Dell (a.dell@imperial.ac.uk)
Supplementary Table S16. Detailed summary of abbreviations.

## Sheet: Abbreviations
Supplementary Table S16. Detailed summary of abbreviations.
Abbreviation	Long Form
°C	degrees centigrade
µg	microgram
µl	microlitre
µm	micrometre
2G12	Human monoclonal antibody 2G12
AA	amino acid
AIDS	acquired immune deficiency syndrome
Arg	arginine
Asn	asparagine
BaL	isolate Ba-L
bnAbs	broadly neutralizing monoclonal antibodies
C	chymotryspin (Table 1)
CHO	chinese hamster ovary
cm2	square centimetres
cmC	carboxymethylcysteine
CPE	cytopathic effects
Cys	cysteine
DNA	Deoxyribonucleic acid
DTT	dithiothreitol
Endo H	Endoglycosidase H
Env	envelope glycoprotein
ES	electrospray
FACS	Fluorescence-activated cell sorting
fmol	femtomole
Fuc	Fucose
G	Endoproteinase GluC (Table 1)
Gag	group antigens
GlcNAc	N-acetylglucosamine
Glu-C	Endoproteinase GluC
GnT1	N-acetylglucosaminyltransferase 1
gp120	120 kDa envelope glycoprotein
gp160	160 kDa envelope glycoprotein
gp36	36kDa envelope glycoprotein
gp41	41kDa envelope glycoprotein
Hex	Hexose
HexNAc	N-acetylhexosamine
His	histidine
HIV-1	Human immunodeficiency virus type 1
HLA	human leukocyte antigen
HPLC	high performance liquid chromatography
LC	liquid chromatography
MALDI-TOF-TOF	matrix-assisted laser desorption ionization tandem time of flight mass spectrometry
Man	mannose
MeCN	acetonitrile
mL	millilitre
MS	mass spectrometry
MS/MS	tandem mass spectrometry
NeuAc	N-acteylneuraminic acid
NIH	National Institutes of Health
nm	nanometre
N.O.	not observed (Supplementary Table S1-S15)
ox	oxidised, Met or Trp (Supplementary Table S1-S15)
P24CA	HIV-1 capsid protein p24
PBL	peripheral blood lymphocytes
PBMC	peripheral blood mononuclear cells
PCR	polymerase chain reaction
PGT	peptidoglycan
PI	post infection
PNGase A	Peptide N-glycosidase A
PNGase F	Peptide N-glycosidase F
RCM	reduced and carboxymethylated (Table 1)
rgp120	recombinant gp120
RP-HPLC	Reverse-phase high performance liquid chromatography
SDS-PAGE	sodium dodecyl sulfate polyacrylamide gel electrophoresis
SGE	Single genome amplification
SIV	simian immunodeficiency virus
S-S	disulfide bridge
SU	surface envelope protein
T	trypsin (Table 1)
TAT	trans-activating transcriptional activator
TFA	trifluoroacetic acid
TM	transmembrane envelope protein
TNE	Tris/NaCl/EDTA
U	unit
UV	ultraviolet
V1/2 and 3	variable regions 1/2 and 3
